# Supplementary material for: Chlorella vulgaris Extracts as Modulators of the Health Status and the Inflammatory Response of Gilthead Seabream Juveniles (Sparus aurata)
Source: Mar Drugs. 2022 Jun 21;20(7):407. doi: 10.3390/md20070407 (PMC9323325; doi:10.3390/md20070407)
Supplement: Supplementary file 1 [file marinedrugs-20-00407-s001.zip]

Archive with 1 entries (1 files):
- marinedrugs-1726009-supplementary.pdf
